# Supplementary material for: Upright or inverted, entire or exploded: right-hemispheric superiority in face recognition withstands multiple spatial manipulations
Source: PeerJ. 2015 Dec 1;3:e1456. doi: 10.7717/peerj.1456 (PMC4671171; doi:10.7717/peerj.1456)
Supplement: Supplemental Information 1 — Raw data and supplementary analyses. [file peerj-03-1456-s001.xls]

## Sheet: RAW DATA
				SEX OF FACE: FEMALE								SEX OF FACE: MALE
				LVF				RVF				LVF				RVF
				0	1	2	3	0	1	2	3	0	1	2	3	0	1	2	3
N	COND	SEX	HAND	F_LVF_0	F_LVF_1	F_LVF_2	F_LVF_3	F_RVF_0	F_RVF_1	F_RVF_2	F_RVF_3	M_LVF_0	M_LVF_1	M_LVF_2	M_LVF_3	M_RVF_0	M_RVF_1	M_RVF_2	M_RVF_3
1	UU	F	R	83.3333	80.5556	63.8889	72.2222	69.4444	69.4444	69.4444	55.5556	75	58.3333	69.4444	58.3333	55.5556	58.3333	55.5556	58.3333
2	UU	M	R	66.6667	69.4444	72.2222	44.4444	66.6667	58.3333	63.8889	61.1111	47.2222	61.1111	52.7778	55.5556	58.3333	52.7778	50	69.4444
3	UU	F	R	83.3333	83.3333	83.3333	80.5556	66.6667	66.6667	61.1111	52.7778	66.6667	66.6667	66.6667	66.6667	55.5556	61.1111	58.3333	52.7778
4	UU	F	R	75	69.4444	63.8889	80.5556	72.2222	63.8889	58.3333	61.1111	72.2222	55.5556	61.1111	69.4444	52.7778	47.2222	55.5556	55.5556
5	UU	F	R	63.8889	75	75	83.3333	69.4444	58.3333	50	52.7778	69.4444	63.8889	63.8889	63.8889	63.8889	52.7778	50	52.7778
6	UU	F	R	83.3333	77.7778	66.6667	61.1111	63.8889	69.4444	63.8889	63.8889	75	61.1111	72.2222	66.6667	52.7778	63.8889	55.5556	52.7778
7	UU	M	R	75	86.1111	80.5556	75	63.8889	66.6667	63.8889	75	69.4444	75	55.5556	63.8889	61.1111	50	63.8889	61.1111
8	UU	M	R	80.5556	75	80.5556	72.2222	63.8889	63.8889	66.6667	66.6667	75	75	66.6667	63.8889	50	58.3333	61.1111	58.3333
9	UU	M	R	77.7778	80.5556	69.4444	77.7778	72.2222	63.8889	61.1111	63.8889	75	77.7778	58.3333	61.1111	63.8889	75	58.3333	41.6667
10	UU	F	R	83.3333	83.3333	83.3333	80.5556	66.6667	66.6667	63.8889	66.6667	77.7778	75	61.1111	55.5556	66.6667	63.8889	55.5556	47.2222
11	UU	F	L	83.3333	77.7778	75	72.2222	66.6667	72.2222	63.8889	55.5556	75	72.2222	77.7778	72.2222	61.1111	72.2222	61.1111	52.7778
12	UI	F	L	75	72.2222	75	63.8889	66.6667	61.1111	55.5556	55.5556	58.3333	47.2222	61.1111	55.5556	61.1111	58.3333	69.4444	63.8889
13	UI	F	R	80.5556	88.8889	86.1111	80.5556	66.6667	66.6667	61.1111	58.3333	66.6667	63.8889	66.6667	58.3333	52.7778	72.2222	61.1111	63.8889
14	UI	F	R	72.2222	75	77.7778	77.7778	44.4444	61.1111	63.8889	38.8889	52.7778	58.3333	52.7778	50	36.1111	41.6667	50	38.8889
15	UI	F	R	66.6667	52.7778	61.1111	61.1111	47.2222	50	55.5556	61.1111	52.7778	52.7778	72.2222	44.4444	38.8889	58.3333	41.6667	61.1111
16	UI	F	R	63.8889	63.8889	72.2222	63.8889	69.4444	66.6667	66.6667	58.3333	41.6667	55.5556	55.5556	58.3333	63.8889	63.8889	47.2222	52.7778
17	UI	M	R	58.3333	66.6667	66.6667	55.5556	58.3333	63.8889	52.7778	58.3333	63.8889	55.5556	47.2222	58.3333	55.5556	47.2222	41.6667	47.2222
18	UI	F	R	52.7778	72.2222	75	66.6667	58.3333	63.8889	55.5556	47.2222	50	41.6667	66.6667	61.1111	58.3333	63.8889	47.2222	41.6667
19	UI	F	R	80.5556	80.5556	77.7778	66.6667	47.2222	47.2222	58.3333	58.3333	69.4444	63.8889	58.3333	61.1111	58.3333	72.2222	66.6667	63.8889
20	UI	F	R	61.1111	55.5556	61.1111	41.6667	44.4444	47.2222	38.8889	55.5556	52.7778	50	61.1111	55.5556	55.5556	44.4444	47.2222	63.8889
21	UI	F	R	66.6667	77.7778	63.8889	55.5556	66.6667	58.3333	47.2222	58.3333	47.2222	47.2222	58.3333	52.7778	58.3333	63.8889	52.7778	69.4444
22	UI	F	R	83.3333	75	77.7778	58.3333	55.5556	61.1111	38.8889	30.5556	47.2222	72.2222	66.6667	58.3333	47.2222	36.1111	55.5556	44.4444
23	UI	F	R	77.7778	72.2222	83.3333	75	61.1111	61.1111	55.5556	52.7778	61.1111	63.8889	44.4444	58.3333	55.5556	55.5556	58.3333	55.5556
24	UI	F	R	55.5556	50	52.7778	47.2222	50	33.3333	52.7778	44.4444	50	50	41.6667	50	50	50	50	50
25	IU	F	R	77.7778	75	69.4444	69.4444	63.8889	58.3333	61.1111	55.5556	61.1111	69.4444	72.2222	50	63.8889	61.1111	58.3333	47.2222
26	IU	F	R	72.2222	88.8889	63.8889	69.4444	58.3333	66.6667	61.1111	66.6667	55.5556	52.7778	55.5556	61.1111	55.5556	58.3333	63.8889	50
27	IU	F	R	83.3333	83.3333	80.5556	66.6667	63.8889	69.4444	63.8889	44.4444	55.5556	55.5556	38.8889	55.5556	50	30.5556	41.6667	38.8889
28	IU	F	R	83.3333	86.1111	80.5556	80.5556	72.2222	61.1111	58.3333	63.8889	69.4444	72.2222	77.7778	72.2222	66.6667	61.1111	52.7778	52.7778
29	IU	F	R	88.8889	83.3333	75	80.5556	66.6667	66.6667	61.1111	63.8889	80.5556	72.2222	66.6667	69.4444	50	58.3333	47.2222	55.5556
30	IU	F	R	55.5556	52.7778	55.5556	55.5556	47.2222	36.1111	47.2222	58.3333	44.4444	61.1111	44.4444	55.5556	41.6667	47.2222	41.6667	47.2222
31	IU	F	R	75	69.4444	52.7778	50	66.6667	69.4444	50	69.4444	52.7778	58.3333	69.4444	47.2222	50	50	41.6667	38.8889
32	IU	F	R	58.3333	83.3333	52.7778	55.5556	52.7778	55.5556	58.3333	44.4444	61.1111	52.7778	77.7778	58.3333	58.3333	58.3333	55.5556	44.4444
33	IU	F	R	72.2222	80.5556	69.4444	77.7778	55.5556	58.3333	63.8889	52.7778	72.2222	47.2222	63.8889	58.3333	52.7778	36.1111	66.6667	55.5556
34	IU	F	R	80.5556	80.5556	77.7778	86.1111	66.6667	61.1111	61.1111	61.1111	61.1111	58.3333	50	63.8889	47.2222	52.7778	52.7778	52.7778
35	IU	F	R	86.1111	72.2222	86.1111	75	69.4444	66.6667	63.8889	58.3333	72.2222	55.5556	61.1111	63.8889	55.5556	58.3333	61.1111	55.5556
36	IU	F	R	69.4444	66.6667	44.4444	63.8889	61.1111	52.7778	61.1111	55.5556	47.2222	61.1111	61.1111	44.4444	50	58.3333	58.3333	69.4444
37	IU	F	R	83.3333	83.3333	77.7778	77.7778	63.8889	63.8889	66.6667	55.5556	66.6667	58.3333	66.6667	61.1111	55.5556	58.3333	41.6667	72.2222

## Sheet: Supplementary ANOVAs
N	HAND	SEX	LVF	RVF					SUPPLEMENTARY ANOVAs: SEX OF THE PARTICIPANTS												SUPPLEMENTARY ANOVAs: HANDEDNESS OF THE PARTICIPANTS
1	R	F	70.1389	61.4583			ANOVA 2X2: SEX X VISUAL FIELD												ANOVA 2X2: HAND X VISUAL FIELD
2	R	M	58.6806	60.0694
3	R	F	74.6528	59.375
4	R	F	68.4028	58.3333
5	R	F	69.7917	56.25
6	R	F	70.4861	60.7639
7	R	M	72.5694	63.1944
8	R	M	73.6111	61.1111		SEX OF PARTICIPANTS												HANDEDNESS OF PARTICIPANTS
9	R	M	72.2222	62.5		VISUAL FIELD: LEFT / RIGHT												VISUAL FIELD
10	R	F	75	62.1528
11	L	F	75.6944	63.1944
12	L	F	63.5417	61.4583
13	R	F	73.9583	62.8472
14	R	F	64.5833	46.875			ANOVA WITH SEX OF THE PARTICIPANTS, BUT WITHOUT CONDITIONS: 2X2X2X4												ANOVA WITH HANDEDNESS OF THE PARTICIPANTS, BUT WITHOUT CONDITIONS: 2X2X2X4
15	R	F	57.9861	51.7361			"SEX" (participants) X "FA_F-M" (sex of face) X "LR" (VISUAL FIELD) X "0123" (LEVELS OF EXPLOSION)												"HAND" (left/right) X "FA_F-M" (sex of face) X "LR" (VISUAL FIELD) X "0123" (LEVELS OF EXPLOSION)
16	R	F	59.375	61.1111			NO EFFECT NEITHER INTERACTIONS DUE TO THE SEX OF THE PARTICIPANTS												NO EFFECT NEITHER INTERACTIONS DUE TO THE HANDEDNESS OF PARTICIPANTS
17	R	M	59.0278	53.125
18	R	F	60.7639	54.5139
19	R	F	69.7917	59.0278
20	R	F	54.8611	49.6528
21	R	F	58.6806	59.375
22	R	F	67.3611	46.1806
23	R	F	67.0139	56.9444		SEX OF PARTICIPANTS												HANDEDNESS OF PARTICIPANTS
24	R	F	49.6528	47.5694		SEX OF FACE												SEX OF FACE
25	R	F	68.0556	58.6806
26	R	F	64.9306	60.0694
27	R	F	64.9306	50.3472		VISUAL FIELD												VISUAL FIELD
28	R	F	77.7778	61.1111
29	R	F	77.0833	58.6806		LEVELS OF EXPLOSION												LEVELS OF EXPLOSION
30	R	F	53.125	45.8333
31	R	F	59.375	54.5139
32	R	F	62.5	53.4722
33	R	F	67.7083	55.2083
34	R	F	69.7917	56.9444
35	R	F	71.5278	61.1111
36	R	F	57.2917	58.3333
37	R	F	71.875	59.7222
							MAIN ANOVA WITHOUT MALE PARTICIPANTS: 2X2X2X4												MAIN ANOVA WITHOUT LEFT-HANDERS: 2X2X4
							"COND" (conditions) X "FA_F-M" (sex of face) X "LR" (VISUAL FIELD) X "0123" (LEVELS OF EXPLOSION)												"COND" (conditions) X "FA_F-M" (sex of face) X "LR" (VISUAL FIELD) X "0123" (LEVELS OF EXPLOSION)
							SIMILAR RESULTS AS IN THE MAIN ANOVA												SIMILAR RESULTS AS IN THE MAIN ANOVA
						CONDITION												CONDITION
						SEX OF FACE												SEX OF FACE
						VISUAL FIELD												VISUAL FIELD
						LEVELS OF EXPLOSION												LEVELS OF EXPLOSION
							MAIN ANOVA ONLY MALE PARTICIPANTS: 2X2X4
							"FA_F-M" (sex of face) X "LR" (VISUAL FIELD) X "0123" (LEVELS OF EXPLOSION)
							MAIN EFFECT OF VISUAL FIELD (very low number of participants)
						SEX OF FACE
						VISUAL FIELD
						LEVELS OF EXPLOSION
